# Supplementary material for: Resistant Starch Consumption Effects on Glycemic Control and Glycemic Variability in Patients with Type 2 Diabetes: A Randomized Crossover Study
Source: Nutrients. 2021 Nov 12;13(11):4052. doi: 10.3390/nu13114052 (PMC8621288; doi:10.3390/nu13114052)
Supplement: Supplementary file 1 [file nutrients-13-04052-s001.zip]

Archive with 1 entries (1 files):
- nutrients-1418902-supplementary.pdf
